# Supplementary material for: Quick Detection of Proteus and Pseudomonas in Patients’ Urine and Assessing Their Antibiotic Susceptibility Using Infrared Spectroscopy and Machine Learning
Source: Sensors (Basel). 2023 Sep 28;23(19):8132. doi: 10.3390/s23198132 (PMC10575053; doi:10.3390/s23198132)
Supplement: Supplementary file 1 [file sensors-23-08132-s001.zip]

Archive with 1 entries (1 files):
- sensors-2579501-supplementary.pdf
